# Supplementary material for: Corrigendum to: Mitochondrial bioenergetics and cardiolipin remodeling abnormalities in mitochondrial trifunctional protein deficiency
Source: JCI Insight. 2026 Apr 8;11(7):e206548. doi: 10.1172/jci.insight.206548 (PMC13134716; doi:10.1172/jci.insight.206548)
Supplement: Supporting data values [file jciinsight-11-206548-s270.xlsx]

## Sheet: 5C
Cell lines	826 40 yr	826 40 yr	826 40 yr	826 40 yr	826 40 yr	826 40 yr	826 40 yr	826 40 yr	826 40 yr	826 40 yr	826 40 yr	826 40 yr	826 40 yr	826 40 yr	826 40 yr	826 40 yr	826 40 yr	826 40 yr	826 40 yr	826 40 yr	826 40 yr	826 40 yr	826 40 yr	826 40 yr	826 40 yr	826 40 yr	826 40 yr	826 40 yr	826 40 yr	826 40 yr	826 40 yr	826 40 yr	826 40 yr	826 40 yr	826 40 yr	826 40 yr	822 LCHAD	822 LCHAD	822 LCHAD	822 LCHAD	822 LCHAD	822 LCHAD	822 LCHAD	822 LCHAD	822 LCHAD	822 LCHAD	822 LCHAD	822 LCHAD	822 LCHAD
Basal respiration	103.15	98.78	104.48	92.66	86.47	96.83	122.69	109.73	109.19	117.95	104.32	115.14	102.46	74.51	97.16	125.14	97.95	111.63	114.11	99.15	110.15	109.87	87.79	114.3	109.97	91.3	115.88	113.07	95.51	99.72	106.64	97.12	115.53	106.28	114.56	104.15	52.14	70.69	60.1	76.24	49.6	70.76	60.78	69.8	38.89	70.73	48.02	57.55	45.64
Maximal respiration	543.76	472.86	491.05	471.97	466	516.61	585.63	526.65	553.35	585.71	502.71	583.28	502.66	386.45	445.92	303.87	371.23	470.95	500.53	393.19	509.46	528.36	308.85	483.72	451.88	362.19	471.08	476.5	324.53	394.54	457.12	340.31	425.28	417.23	446.83	487.52	135.88	196.19	172.43	202.63	144.97	210.54	160.26	187.02	139.77	207.6	127.88	144.87	114.28
Spare respiratory capacity	440.61	374.08	386.57	379.31	379.53	419.79	462.93	416.92	444.16	467.76	398.39	468.14	400.2	311.95	348.76	178.73	273.27	359.32	386.42	294.04	399.31	418.48	221.05	369.42	341.92	270.89	355.2	363.43	229.02	294.82	350.48	243.2	309.75	310.96	332.27	383.36	83.74	125.5	112.33	126.4	95.37	139.77	99.48	117.23	100.87	136.88	79.86	87.33	68.64
[truncated: 138 more columns]

## Sheet: 5D
Cell lines	826 40 yr	826 40 yr	826 40 yr	826 40 yr	826 40 yr	826 40 yr	826 40 yr	826 40 yr	826 40 yr	826 40 yr	826 40 yr	826 40 yr	826 40 yr	826 40 yr	826 40 yr	826 40 yr	826 40 yr	826 40 yr	826 40 yr	826 40 yr	826 40 yr	826 40 yr	826 40 yr	826 40 yr	826 40 yr	826 40 yr	826 40 yr	826 40 yr	826 40 yr	826 40 yr	826 40 yr	826 40 yr	826 40 yr	826 40 yr	826 40 yr	826 40 yr	822 LCHAD	822 LCHAD	822 LCHAD	822 LCHAD	822 LCHAD	822 LCHAD	822 LCHAD	822 LCHAD	822 LCHAD	822 LCHAD	822 LCHAD	822 LCHAD	822 LCHAD
ATP-linked respiration	92.2	87.52	93.39	82.28	78.39	91	99.1	93.94	95.62	101.62	86.27	97.38	89.26		86.79	101.22	89.29	98.11	102.6	90.25	99.28	97.94	78.61	100.91	94.9	82.27	101.67	100.55	83.79	89.18	95.27	88.08	98.48	94.68	100.04	93.48	43.33	55.58	46.28	60.05	36.94	53.4	47.39	54.14	32.2	56.14	36.8	43.13	36.86
Proton leak	10.95	11.26	11.09	10.38	8.08	5.83	23.59	15.79	13.57	16.34	18.05	17.76	13.2	9	10.36	23.93	8.67	13.52	11.51	8.9	10.87	11.93	9.19	13.39	15.07	9.03	14.21	12.52	11.72	10.54	11.37	9.04	17.04	11.6	14.51	10.68	8.81	15.11	13.83	16.18	12.66	17.36	13.39	15.66	6.69	14.58	11.21	14.41	8.78
Non-mito oxygen consumption	75.21	60.32	74.13	67.58	69.56	75.76	73.87	67.23	79.49	68.81	68.81	67.58	70.44	54.07	66.5	53.72	59.08	71.76	70.97	60.36	74.86	72.24	53.53	71.03	67.61	60.87	71.48	69.27	53.23	64.36	73.39	51.46	67.52	67.26	70.92	67.25	38.41	35.56	38.95	41.64	41.87	44.31	35.82	54.28	34.87	44.63	38.64	39.1	32.74
[truncated: 138 more columns]

## Sheet: 6A
FB826	FB847	FB854	FB822	FB861	FB864
0.549	0.047	0.103	0.135	0.092	0.104
0.545	0.05	0.113	0.141	0.087	0.095
0.535	0.056	0.124	0.15	0.096	0.092
0.636	0.042	0.134	0.045	0.053	0.168
0.604	0.045	0.14	0.069	0.065	0.187
0.679	0.043	0.099	0.068	0.059	0.197
0.493
0.53
0.497
0.521
0.61
0.547
0.322
0.377
0.371
1.207*
1.241*
1.183*

## Sheet: 6D
Cell lines	FB826	FB826	FB826	FB826	FB826	FB826	FB822 - LCHAD	FB822 - LCHAD	FB822 - LCHAD	FB847 - HADHA	FB847 - HADHA	FB847 - HADHA	FB864 - HADHA	FB864 - HADHA	FB864 - HADHA	FB854 - HADHB	FB854 - HADHB	FB854 - HADHB	FB861 - HADHB	FB861 - HADHB	FB861 - HADHB
C16-OH	0.08	0.131	0.094	0.085	0.102	0.088	1.173	1.086	1.156	0.877	1	1.02	0.274	0.249	0.264	0.196	0.217	0.259	0.402	0.439	0.48
C16	0.378	0.522	0.362	0.545	0.461	0.528	3.318	3.04	3.075	4.13	4.42	4.87	0.921	0.962	1.039	0.504	0.585	0.752	2.204	2.35	2.326
C10	1.16	1.541	1.053		2.202	1.887	0.649	0.68	0.833	0.403	0.505	0.427	1.784	1.574	2.374	1.538	1.8	1.766	1.715	1.303	2.144
C8	0.959	1.018	1.026		1.443	1.585	0.281	0.281	0.337	0.147	0.13	0.171	1.001	0.828	0.879	0.825	0.679	0.81	0.762	0.561	0.88

## Sheet: 7A
Control (males)	HADHA, LCHAD (male)	HADHA,TFP-847	HADHB,TFP-861	Control (females)	HADHA, LCHAD (females)	HADHA,TFP-864	HADHB,TFP-854
7.46	4.25	4.8	2.92	5.35	3.17	3.78	4.37
7.45	4.26	4.99	2.91	6.94	4.35	3.69	4.44
7.74	4.42	5	3.08	6.47	3.02	4.06	4.45
8.11				6.47	2.16
8.08				6.17
8.5
6.65
6.74
6.97

## Sheet: 7B
Control (males)	HADHA, LCHAD (male)	HADHA,TFP-847	HADHB,TFP-861	Control (females)	HADHA, LCHAD (females)	HADHA,TFP-864	HADHB,TFP-854
0.064	0.134	0.13	0.12	0.362	0.25	0.074	0.074
0.065	0.137	0.131	0.126	0.312	0.267	0.068	0.078
0.064	0.138	0.137	0.123	0.299	0.225	0.072	0.08
0.08				0.296	0.171
0.076				0.353
0.074
0.055
0.056
0.061

## Sheet: 7C
Control (males)	HADHA, LCHAD (male)	HADHA,TFP-847	HADHB,TFP-861	Control (females)	HADHA, LCHAD (females)	HADHA,TFP-864	HADHB,TFP-854
0.001	0.0127	0.0002	0.0113	0.0502	0.0055	0.0005	0
0.0009	0.0127	0.0001	0.0125	0.0409	0.0033	0	0.0006
0.0011	0.0086	0	0.01	0.066	0.0147	0.0001	0.0003
0.0003				0.0444	0.0105
0.0013				0.0536
0.0017
0.0008
0.001
0.0009

## Sheet: 7D
Control (males)	HADHA, LCHAD (male)	HADHA,TFP-847	HADHB,TFP-861	Control (females)	HADHA, LCHAD (females)	HADHA,TFP-864	HADHB,TFP-854
0.0025	0.002	0.0019	0.0018	0.0045	0.006	0.0019	0.0025
0.0024	0.0016	0.0024	0.0018	0.0051	0.01	0.0021	0.004
0.0018	0.0027	0.0022	0.002	0.0066	0.0023	0.0013	0.0035
0.002				0.0054	0.0021
0.002				0.0045
0.0017
0.003
0.0026
0.002

## Sheet: 7E
Control (males)	HADHA, LCHAD (male)	HADHA,TFP-847	HADHB,TFP-861	Control (females)	HADHA, LCHAD (females)	HADHA,TFP-864	HADHB,TFP-854
0.00861662	0.0314565	0.0269792	0.0409623	0.0676636	0.0788643	0.0194762	0.0168307
0.00874497	0.0320798	0.0263106	0.0432887	0.0449568	0.0613793	0.0185366	0.0175428
0.00825711	0.0312692	0.027492	0.0400844	0.0462133	0.0745033	0.0178325	0.0178854
0.00991862				0.0457496	0.0791667
0.00937129				0.0572123
0.00866
0.00829624
0.00826855
0.00879197

## Sheet: 10A
Control	HADHA, LCHAD (male)	HADHA,TFP-847	HADHB,TFP-861	HADHA, LCHAD (female)	HADHA,TFP-864	HADHB,TFP-854
0.212	0.28	0.288	0.345	0.147	0.177	0.179
0.207	0.32	0.273	0.341	0.161	0.216	0.196
0.202	0.253	0.304	0.318	0.217	0.225	0.171
0.191				0.171
0.188
0.202
0.197
0.167
0.123*

[truncated: 8 more sheets: 10B, 10C, 10D, 11B, 11C, 11D, 11E, 11F]
